# Supplementary material for: Alternative Ion-Pairing Modifiers Should Be Investigated in Low-Input and Single-Cell Proteomics
Source: J Proteome Res. 2025 Nov 24;24(12):6338–43. doi: 10.1021/acs.jproteome.5c00930 (PMC12687309; doi:10.1021/acs.jproteome.5c00930)
Supplement: Supplementary file 1 [file pr5c00930_si_001.xlsx]

## Sheet: Cover Page
Supporting information for
Alternative ion-pairing modifiers should be investigated for low-input and single cell proteomics
Colten D. Eberhard, Cameron Braswell and Benjamin C. Orsburn
Table of Contents
S1	DIA-NN 1.9 output results for K562 dilution series
S2	SpectroNaut 18 output results for K562 dilution series
S3	SpectroNaut 18 output results for single human cancer cells analyzed in this study.

## Sheet: S1
File.Name	Modifier	Precursors.Identified	Proteins.Identified	Total.Quantity	MS1.Signal	MS2.Signal	FWHM.Scans	FWHM.RT	Median.Mass.Acc.MS1	Median.Mass.Acc.MS1.Corrected	Median.Mass.Acc.MS2	Median.Mass.Acc.MS2.Corrected	MS2.Mass.Instability	Normalisation.Instability	Median.RT.Prediction.Acc	Average.Peptide.Length	Average.Peptide.Charge	Average.Missed.Tryptic.Cleavages	Stripped.Sequences
D:\Data\2025\Ben\August\K562_FAvsAA\12AUGUST2025_K562_AA_100pg_S1-C1_1_2020.d	Acetic acid	9452	2097	47540100	8857852783	78450746160	2.54	0.04	2.99101	2.15372	4.86258	3.94221	0	0	0.229187	11.235	2.159	0.084	8721
D:\Data\2025\Ben\August\K562_FAvsAA\12AUGUST2025_K562_AA_100pg_S1-C10_1_2010.d	Acetic acid	10384	2233	55017400	9249095484	85305974715	2.549	0.04	3.65073	2.37387	5.05172	3.6963	0	0	0.205237	11.282	2.165	0.087	9575
D:\Data\2025\Ben\August\K562_FAvsAA\12AUGUST2025_K562_AA_100pg_S1-C11_1_2018.d	Acetic acid	10613	2322	59634400	9132788919	85401639888	2.578	0.042	3.06301	2.19348	4.56791	3.63292	0	0	0.228742	11.369	2.176	0.093	9906
D:\Data\2025\Ben\August\K562_FAvsAA\12AUGUST2025_K562_AA_100pg_S1-C2_1_2004.d	Acetic acid	9526	2057	46938400	9085980444	81352814919	2.527	0.04	3.54947	2.07612	5.03223	3.68715	0	0	0.238337	11.091	2.158	0.089	8750
D:\Data\2025\Ben\August\K562_FAvsAA\12AUGUST2025_K562_AA_100pg_S1-C3_1_2023.d	Acetic acid	10519	2222	57606600	8919872336	81922969905	2.575	0.041	3.17312	2.30427	4.8206	3.63559	0	0	0.230434	11.334	2.17	0.089	9734
D:\Data\2025\Ben\August\K562_FAvsAA\12AUGUST2025_K562_AA_100pg_S1-C4_1_2005.d	Acetic acid	10074	2189	47957400	9036933901	81399480852	2.571	0.041	3.51795	2.33874	5.17201	3.74902	0	0	0.224446	11.261	2.158	0.086	9244
D:\Data\2025\Ben\August\K562_FAvsAA\12AUGUST2025_K562_AA_100pg_S1-C5_1_2028.d	Acetic acid	11248	2351	59830000	8924424946	83396502057	2.545	0.04	3.68114	2.45596	5.44601	3.93307	0	0	0.248382	11.429	2.185	0.088	10397
D:\Data\2025\Ben\August\K562_FAvsAA\12AUGUST2025_K562_AA_100pg_S1-C6_1_2016.d	Acetic acid	9153	1980	50394200	8614189040	78362134743	2.591	0.041	3.28264	2.46156	4.44979	3.47115	0	0	0.227177	11.336	2.176	0.087	8469
D:\Data\2025\Ben\August\K562_FAvsAA\12AUGUST2025_K562_AA_100pg_S1-C7_1_1994.d	Acetic acid	8130	1824	42361000	10123188918	80101585782	2.543	0.04	3.85388	2.56105	5.51975	3.83327	0	0	0.221536	11.204	2.171	0.101	7500
D:\Data\2025\Ben\August\K562_FAvsAA\12AUGUST2025_K562_AA_100pg_S1-C9_1_1997.d	Acetic acid	8872	1925	44339600	9369324249	82833809307	2.367	0.037	3.72778	2.44927	5.2273	3.76618	0	0	0.19945	11.088	2.163	0.09	8130
		9797.1	2120	51161910	9131365102	8.18528e+10
D:\Data\2025\Ben\August\K562_FAvsAA\12AUGUST2025_K562_AA_200pg_S1-E1_1_2013.d	Acetic acid	13064	2615	87342200	9890461964	96540163002	2.62	0.041	3.22568	2.38985	4.89988	3.77007	0	0	0.230781	11.389	2.174	0.096	11895
D:\Data\2025\Ben\August\K562_FAvsAA\12AUGUST2025_K562_AA_200pg_S1-E10_1_2003.d	Acetic acid	13921	2798	100682000	10299334795	104927645583	2.682	0.042	3.31795	1.85743	4.69199	3.44156	0	0	0.207541	11.347	2.18	0.098	12683
D:\Data\2025\Ben\August\K562_FAvsAA\12AUGUST2025_K562_AA_200pg_S1-E11_1_1996.d	Acetic acid	13183	2653	94860200	10555126255	106574176470	2.659	0.042	3.59678	2.3254	4.90102	3.64022	0	0	0.20997	11.291	2.182	0.103	11938
D:\Data\2025\Ben\August\K562_FAvsAA\12AUGUST2025_K562_AA_200pg_S1-E12_1_1998.d	Acetic acid	13744	2696	97598400	10620758962	107892397536	2.676	0.042	3.40057	2.04955	4.92779	3.07317	0	0	0.242444	11.372	2.192	0.104	12503
D:\Data\2025\Ben\August\K562_FAvsAA\12AUGUST2025_K562_AA_200pg_S1-E2_1_1999.d	Acetic acid	12484	2601	90479400	10492347184	104814644880	2.717	0.043	3.56861	2.08761	4.97152	3.53041	0	0	0.227674	11.343	2.18	0.097	11388
D:\Data\2025\Ben\August\K562_FAvsAA\12AUGUST2025_K562_AA_200pg_S1-E3_1_2008.d	Acetic acid	14736	2822	103156000	10205228091	105461191326	2.665	0.042	3.51802	2.11523	4.98854	3.5052	0	0	0.22246	11.44	2.182	0.094	13433
D:\Data\2025\Ben\August\K562_FAvsAA\12AUGUST2025_K562_AA_200pg_S1-E4_1_2029.d	Acetic acid	14530	2798	105498000	10082459918	100832483934	2.646	0.042	3.41023	2.01316	5.00164	3.59389	0	0	0.217936	11.488	2.188	0.096	13243
D:\Data\2025\Ben\August\K562_FAvsAA\12AUGUST2025_K562_AA_200pg_S1-E5_1_2024.d	Acetic acid	14633	2826	99066500	10134728599	104212847418	2.655	0.042	3.36711	2.46022	4.93444	3.8588	0	0	0.237779	11.402	2.182	0.096	13369
D:\Data\2025\Ben\August\K562_FAvsAA\12AUGUST2025_K562_AA_200pg_S1-E6_1_2009.d	Acetic acid	14569	2803	92059000	9971976664	101688156816	2.625	0.042	3.40384	2.1142	4.85238	3.28963	0	0	0.241432	11.464	2.187	0.098	13236
D:\Data\2025\Ben\August\K562_FAvsAA\12AUGUST2025_K562_AA_200pg_S1-E9_1_2011.d	Acetic acid	14252	2821	97588200	9988903020	101910004944	2.581	0.041	3.15619	2.06524	4.53483	3.10849	0	0	0.202342	11.257	2.176	0.097	13002
		13911.6	2743.3	96832990	1.02241e+10	1.03485e+11
D:\Data\2025\Ben\August\K562_FAvsAA\12AUGUST2025_K562_AA_20pg_S1-A1_1_1995.d	Acetic acid	1247	518	2950110	8854151004	62130827472	2.332	0.038	3.68489	2.37698	6.08842	4.15562	0	0	0.193375	9.77	2.028	0.035	1207
D:\Data\2025\Ben\August\K562_FAvsAA\12AUGUST2025_K562_AA_20pg_S1-A10_1_2012.d	Acetic acid	1309	457	3325440	9193625313	64283566740	2.364	0.037	3.27495	2.62857	5.4673	4.16821	0	0	0.218599	9.731	2.034	0.034	1278
D:\Data\2025\Ben\August\K562_FAvsAA\12AUGUST2025_K562_AA_20pg_S1-A12_1_2026.d	Acetic acid	1226	449	3740570	10746812836	91436845764	2.418	0.038	3.26671	2.20829	5.46305	3.65495	0	0	0.220466	9.916	2.035	0.032	1182
D:\Data\2025\Ben\August\K562_FAvsAA\12AUGUST2025_K562_AA_20pg_S1-A2_1_2025.d	Acetic acid	3002	844	8184030	8824173725	64275050448	2.342	0.037	3.54885	2.84016	5.61808	4.67697	0	0	0.220341	10.683	2.082	0.053	2870
D:\Data\2025\Ben\August\K562_FAvsAA\12AUGUST2025_K562_AA_20pg_S1-A3_1_2014.d	Acetic acid	1631	554	4087460	8495221984	61183585362	2.317	0.037	3.57261	2.93806	5.19859	4.23048	0	0	0.218855	10.206	2.045	0.038	1576
D:\Data\2025\Ben\August\K562_FAvsAA\12AUGUST2025_K562_AA_20pg_S1-A4_1_2017.d	Acetic acid	1306	480	3094960	8592505979	61060520724	2.228	0.035	3.33525	2.80868	5.78942	4.88924	0	0	0.196059	9.825	2.025	0.022	1277
D:\Data\2025\Ben\August\K562_FAvsAA\12AUGUST2025_K562_AA_20pg_S1-A5_1_2027.d	Acetic acid	1666	577	3803890	8304868134	59582475033	2.251	0.036	3.5334	2.91136	5.60606	4.99351	0	0	0.232655	9.992	2.048	0.035	1617
D:\Data\2025\Ben\August\K562_FAvsAA\12AUGUST2025_K562_AA_20pg_S1-A6_1_2001.d	Acetic acid	2309	706	5607180	8872812892	64273277460	2.191	0.035	3.67939	2.56408	5.38519	4.31027	0	0	0.220149	10.594	2.094	0.057	2200
D:\Data\2025\Ben\August\K562_FAvsAA\12AUGUST2025_K562_AA_20pg_S1-A7_1_2019.d	Acetic acid	0	0	0	8368778510	57128724525	0	0	0	0	0	0	0	0	1.67781	0	0	0	0
D:\Data\2025\Ben\August\K562_FAvsAA\12AUGUST2025_K562_AA_20pg_S1-A9_1_2006.d	Acetic acid	2322	760	5663290	8607492248	63446706774	2.146	0.034	4.14309	2.85841	6.01517	3.9592	0	0	0.277718	11.09	2.129	0.063	2216
		1601.8	534.5	4045693	8.88604e+09	6.48802e+10
D:\Data\2025\Ben\August\K562_FAvsAA\12AUGUST2025_K562_AA_Blank_S1-G10_1_2022.d	Acetic acid	0	0	0	8125968693	57892987329	0	0	0	0	0	0	0	0	0.727231	0	0	0	0
D:\Data\2025\Ben\August\K562_FAvsAA\12AUGUST2025_K562_AA_Blank_S1-G11_1_2021.d	Acetic acid	0	0	0	10016386529	78049385922	0	0	0	0	0	0	0	0	1.5458	0	0	0	0
D:\Data\2025\Ben\August\K562_FAvsAA\12AUGUST2025_K562_AA_Blank_S1-G12_1_2000.d	Acetic acid	0	0	0	9083788870	67350792468	0	0	0	0	0	0	0	0	1.46943	0	0	0	0
D:\Data\2025\Ben\August\K562_FAvsAA\12AUGUST2025_K562_AA_Blank_S1-G5_1_2007.d	Acetic acid	0	0	0	7953905231	56406270144	0	0	0	0	0	0	0	0	0.898877	0	0	0	0
D:\Data\2025\Ben\August\K562_FAvsAA\12AUGUST2025_K562_AA_Blank_S1-G7_1_2002.d	Acetic acid	0	0	0	7975434536	57206554344	0	0	0	0	0	0	0	0	2.60676	0	0	0	0
D:\Data\2025\Ben\August\K562_FAvsAA\12AUGUST2025_K562_AA_Blank_S1-G9_1_2015.d	Acetic acid	0	0	0	7768467503	56254269639	0	0	0	0	0	0	0	0	2.4216	0	0	0	0
D:\Data\2025\Ben\August\K562_FAvsAA\12AUGUST2025_K562_FA_100pg_S1-C12_1_2033.d	Formic acid	7318	1614	53486400	22925196806	492085224630	2.809	0.045	4.65887	3.1696	6.23179	3.75026	0	0	0.223467	11.569	2.181	0.081	6743
D:\Data\2025\Ben\August\K562_FAvsAA\12AUGUST2025_K562_FA_100pg_S1-C8_1_2036.d	Formic acid	8531	1879	40277900	15730040641	219199298514	2.561	0.041	4.71818	3.1728	6.33653	4.19814	0	0	0.223722	11.634	2.16	0.077	7745
D:\Data\2025\Ben\August\K562_FAvsAA\12AUGUST2025_K562_FA_200pg_S1-E8_1_2040.d	Formic acid	11950	2423	74708000	15703721802	248643686241	2.667	0.042	5.14073	2.61241	6.26948	3.60676	0	0	0.227739	11.538	2.168	0.083	10814
D:\Data\2025\Ben\August\K562_FAvsAA\12AUGUST2025_K562_FA_20pg_S1-A8_1_2034.d	Formic acid	0	0	0	17364426500	304322135580	0	0	0	0	0	0	0	0	1.26346	0	0	0	0
D:\Data\2025\Ben\August\K562_FAvsAA\12AUGUST2025_K562_FA_Blank_S1-G1_1_2035.d	Formic acid	0	0	0	16593548856	216220359405	0	0	0	0	0	0	0	0	1.9586	0	0	0	0
D:\Data\2025\Ben\August\K562_FAvsAA\12AUGUST2025_K562_FA_Blank_S1-G2_1_2039.d	Formic acid	0	0	0	14242803237	207591964380	0	0	0	0	0	0	0	0	1.4664	0	0	0	0
D:\Data\2025\Ben\August\K562_FAvsAA\12AUGUST2025_K562_FA_Blank_S1-G3_1_2037.d	Formic acid	0	0	0	13149545115	151813268436	0	0	0	0	0	0	0	0	1.38141	0	0	0	0
D:\Data\2025\Ben\August\K562_FAvsAA\12AUGUST2025_K562_FA_Blank_S1-G4_1_2038.d	Formic acid	0	0	0	13841295035	209949289215	0	0	0	0	0	0	0	0	2.20943	0	0	0	0
D:\Data\2025\Ben\August\K562_FAvsAA\12AUGUST2025_K562_FA_Blank_S1-G8_1_2041.d	Formic acid	0	0	0	14024208004	206723852283	0	0	0	0	0	0	0	0	2.31598	0	0	0	0
	Formic acid
D:\Data\2025\Ben\August\K562_FAvsAA\13AUGUST2025_K562_FA_100pg_S1-D1_1_2049.d	Formic acid	7277	1768	35414500	11965275337	188815869297	2.398	0.038	5.23634	2.94478	6.56982	3.54021	0	0	0.194269	11.378	2.158	0.074	6745
D:\Data\2025\Ben\August\K562_FAvsAA\13AUGUST2025_K562_FA_100pg_S1-D10_1_2045.d	Formic acid	8687	1975	37742100	11324375791	180887160216	2.393	0.04	5.13114	2.83727	6.43498	3.59485	0	0	0.149013	11.688	2.198	0.085	7955
D:\Data\2025\Ben\August\K562_FAvsAA\13AUGUST2025_K562_FA_100pg_S1-D11_1_2085.d	Formic acid	6660	1585	28417400	10175637890	156929476140	2.297	0.036	4.53703	2.66783	5.88802	4.04071	0	0	0.156039	11.453	2.159	0.075	6142
D:\Data\2025\Ben\August\K562_FAvsAA\13AUGUST2025_K562_FA_100pg_S1-D12_1_2054.d	Formic acid	6411	1526	28792500	10778410372	167454645558	2.311	0.036	4.90841	2.83624	6.35458	3.79936	0	0	0.176448	11.471	2.171	0.079	5928
D:\Data\2025\Ben\August\K562_FAvsAA\13AUGUST2025_K562_FA_100pg_S1-D2_1_2062.d	Formic acid	7864	1745	34962600	10759417259	164713717938	2.307	0.036	4.97028	2.50674	6.32376	3.66885	0	0	0.175559	11.646	2.189	0.076	7262
D:\Data\2025\Ben\August\K562_FAvsAA\13AUGUST2025_K562_FA_100pg_S1-D3_1_2066.d	Formic acid	7636	1699	35667900	11268746213	181896739440	2.356	0.037	4.66983	3.05082	6.15758	4.09526	0	0	0.147858	11.501	2.171	0.08	7050
D:\Data\2025\Ben\August\K562_FAvsAA\13AUGUST2025_K562_FA_100pg_S1-D4_1_2090.d	Formic acid	6403	1422	27915300	9724819601	148827656730	2.331	0.037	4.08752	2.55727	5.56484	3.54841	0	0	0.154975	11.476	2.17	0.077	5900
D:\Data\2025\Ben\August\K562_FAvsAA\13AUGUST2025_K562_FA_100pg_S1-D5_1_2046.d	Formic acid	6707	1549	30274000	11856681806	184371764991	2.404	0.038	5.24262	2.87915	6.40263	4.27984	0	0	0.18886	11.281	2.142	0.07	6138
D:\Data\2025\Ben\August\K562_FAvsAA\13AUGUST2025_K562_FA_100pg_S1-D6_1_2053.d	Formic acid	6581	1590	28579200	10287422332	159002735052	2.341	0.038	4.91859	2.51912	6.468	3.79405	0	0	0.178662	11.287	2.155	0.072	6072
D:\Data\2025\Ben\August\K562_FAvsAA\13AUGUST2025_K562_FA_100pg_S1-D7_1_2052.d	Formic acid	7405	1729	33063800	11328704676	178006905837	2.384	0.038	4.99218	2.68639	6.38425	3.90843	0	0	0.159279	11.414	2.179	0.078	6862
D:\Data\2025\Ben\August\K562_FAvsAA\13AUGUST2025_K562_FA_100pg_S1-D8_1_2057.d	Formic acid	5657	1449	30074400	11797099654	187736129208	2.517	0.04	5.17468	2.87352	6.5632	3.7988	0	0	0.179886	11.332	2.162	0.083	5276
D:\Data\2025\Ben\August\K562_FAvsAA\13AUGUST2025_K562_FA_100pg_S1-D9_1_2044.d	Formic acid	8894	1870	42337500	12517173029	203016553152	2.402	0.038	5.27075	2.76275	6.63144	3.8762	0	0	0.141881	11.926	2.216	0.088	8142
		7181.83	1658.92	32770100	1.11486e+10	1.75138e+11
D:\Data\2025\Ben\August\K562_FAvsAA\13AUGUST2025_K562_FA_200pg_S1-F1_1_2076.d	Formic acid	9964	2187	59423500	10919929365	175623105756	2.396	0.038	4.50151	2.44762	6.09038	3.68608	0	0	0.127292	11.768	2.197	0.088	9058
D:\Data\2025\Ben\August\K562_FAvsAA\13AUGUST2025_K562_FA_200pg_S1-F10_1_2084.d	Formic acid	9653	2064	56860000	10228969723	164412052065	2.396	0.038	4.81471	3.27829	6.10021	3.97387	0	0	0.157011	11.609	2.195	0.093	8806
D:\Data\2025\Ben\August\K562_FAvsAA\13AUGUST2025_K562_FA_200pg_S1-F11_1_2078.d	Formic acid	9882	1959	55260100	10677415129	173505951582	2.379	0.038	4.85855	2.80804	5.97714	3.61878	0	0	0.157383	11.751	2.199	0.087	8976
D:\Data\2025\Ben\August\K562_FAvsAA\13AUGUST2025_K562_FA_200pg_S1-F12_1_2058.d	Formic acid	10447	2250	61640700	11526569706	182523943434	2.457	0.039	4.90592	2.2896	6.28511	3.16471	0	0	0.178017	11.781	2.194	0.083	9486
D:\Data\2025\Ben\August\K562_FAvsAA\13AUGUST2025_K562_FA_200pg_S1-F2_1_2086.d	Formic acid	9741	2168	57620300	10514801014	168663809625	2.409	0.038	4.92206	4.05624	6.16114	4.51369	0	0	0.154179	11.472	2.183	0.088	8870
D:\Data\2025\Ben\August\K562_FAvsAA\13AUGUST2025_K562_FA_200pg_S1-F3_1_2055.d	Formic acid	9640	2133	59483300	10693936253	169783899570	2.45	0.039	5.22074	2.67137	6.1608	3.4848	0	0	0.173566	11.503	2.187	0.086	8780
D:\Data\2025\Ben\August\K562_FAvsAA\13AUGUST2025_K562_FA_200pg_S1-F4_1_2071.d	Formic acid	9775	2120	54642600	11449070206	191387603292	2.404	0.038	4.737	2.61775	6.0141	3.68036	0	0	0.173526	11.63	2.19	0.088	8907
D:\Data\2025\Ben\August\K562_FAvsAA\13AUGUST2025_K562_FA_200pg_S1-F5_1_2073.d	Formic acid	9560	2065	56265100	10220452409	110847228495	2.406	0.038	5.39581	3.54429	6.37652	4.01135	0	0	0.171662	11.574	2.196	0.089	8681
D:\Data\2025\Ben\August\K562_FAvsAA\13AUGUST2025_K562_FA_200pg_S1-F6_1_2064.d	Formic acid	9820	2172	66463000	14430303696	236250234816	2.542	0.04	4.33753	2.24033	6.10059	3.13278	0	0	0.194247	11.445	2.187	0.083	8912
D:\Data\2025\Ben\August\K562_FAvsAA\13AUGUST2025_K562_FA_200pg_S1-F7_1_2074.d	Formic acid	9939	2055	57219900	10399781852	166534199760	2.363	0.037	4.38696	2.35287	5.73575	3.56948	0	0	0.162188	11.612	2.194	0.089	9018
D:\Data\2025\Ben\August\K562_FAvsAA\13AUGUST2025_K562_FA_200pg_S1-F8_1_2051.d	Formic acid	9615	1935	57766400	11433319484	179204158806	2.318	0.037	5.01219	2.81619	6.73316	3.52096	0	0	0.177229	11.606	2.185	0.084	8711
D:\Data\2025\Ben\August\K562_FAvsAA\13AUGUST2025_K562_FA_200pg_S1-F9_1_2065.d	Formic acid	10639	2187	66799600	12382067066	210471205986	2.505	0.04	4.70196	2.44229	5.89458	3.44664	0	0	0.205477	11.597	2.187	0.087	9670
		9889.58	2107.92	59120375	1.12397e+10	1.77434e+11
D:\Data\2025\Ben\August\K562_FAvsAA\13AUGUST2025_K562_FA_20pg_S1-B1_1_2068.d	Formic acid	906	266	2608140	10747772945	157826311887	2.265	0.036	5.00512	3.62069	6.72968	3.8634	0	0	0.276519	10.62	2.045	0.038	870
D:\Data\2025\Ben\August\K562_FAvsAA\13AUGUST2025_K562_FA_20pg_S1-B10_1_2061.d	Formic acid	2743	763	8068090	10508397077	154190806896	2.241	0.036	5.31566	3.37792	7.13683	4.01436	0	0	0.165593	11.335	2.131	0.065	2621
D:\Data\2025\Ben\August\K562_FAvsAA\13AUGUST2025_K562_FA_20pg_S1-B11_1_2072.d	Formic acid	1528	484	3647850	10544028247	158702061336	2.125	0.034	5.17942	2.80467	6.12466	4.62508	0	0	0.180239	10.734	2.063	0.046	1457
D:\Data\2025\Ben\August\K562_FAvsAA\13AUGUST2025_K562_FA_20pg_S1-B12_1_2042.d	Formic acid	0	0	0	15965241360	231589065771	0	0	4.49403	1.91677	5.9513	3.54796	0	0	0.186816	0	0	0	0
D:\Data\2025\Ben\August\K562_FAvsAA\13AUGUST2025_K562_FA_20pg_S1-B2_1_2056.d	Formic acid	659	200	1899560	10577636176	157311634908	2.278	0.036	4.24814	2.25988	6.36553	4.66991	0	0	0.135312	10.411	2.034	0.027	636
D:\Data\2025\Ben\August\K562_FAvsAA\13AUGUST2025_K562_FA_20pg_S1-B3_1_2087.d	Formic acid	638	241	1421180	9343593292	134044314864	2.062	0.033	4.20718	2.31051	5.96851	3.63672	0	0	0.184055	10.426	2.032	0.029	619
D:\Data\2025\Ben\August\K562_FAvsAA\13AUGUST2025_K562_FA_20pg_S1-B4_1_2089.d	Formic acid	934	344	2037130	9991381406	142932166488	2.245	0.035	3.94278	2.17311	6.50159	3.98304	0	0	0.194245	10.128	2.031	0.034	911
D:\Data\2025\Ben\August\K562_FAvsAA\13AUGUST2025_K562_FA_20pg_S1-B5_1_2082.d	Formic acid	0	0	0	9582371427	144504832248	0	0	4.52232	1.90754	7.91761	4.79763	0	0	0.226295	0	0	0	0
D:\Data\2025\Ben\August\K562_FAvsAA\13AUGUST2025_K562_FA_20pg_S1-B6_1_2047.d	Formic acid	644	287	1462520	10595833150	158964698376	2.234	0.035	3.90935	1.55902	7.03616	3.89407	0	0	0.237248	9.958	2.024	0.026	623
D:\Data\2025\Ben\August\K562_FAvsAA\13AUGUST2025_K562_FA_20pg_S1-B7_1_2048.d	Formic acid	1128	393	2552370	10798974256	164361062685	2.184	0.034	3.90657	2.41769	7.14848	4.11829	0	0	0.19592	10.426	2.046	0.039	1084
D:\Data\2025\Ben\August\K562_FAvsAA\13AUGUST2025_K562_FA_20pg_S1-B8_1_2059.d	Formic acid	0	0	0	9827722625	145787158113	0	0	0	0	0	0	0	0	0.497746	0	0	0	0
D:\Data\2025\Ben\August\K562_FAvsAA\13AUGUST2025_K562_FA_20pg_S1-B9_1_2043.d	Formic acid	490	143	1427100	12228666932	187184526120	2.206	0.035	4.4756	1.55825	7.56011	3.60353	0	0	0.281287	10.597	2.04	0.024	475
		805.833	260.083	2.09366e+06	1.08926e+10	161449886641
D:\Data\2025\Ben\August\K562_FAvsAA\13AUGUST2025_K562_FA_Blank_S1-H1_1_2080.d	Formic acid	0	0	0	9923841932	141536245728	0	0	0	0	0	0	0	0	1.04157	0	0	0	0
D:\Data\2025\Ben\August\K562_FAvsAA\13AUGUST2025_K562_FA_Blank_S1-H10_1_2077.d	Formic acid	0	0	0	9974102804	144840056472	0	0	0	0	0	0	0	0	1.48276	0	0	0	0
D:\Data\2025\Ben\August\K562_FAvsAA\13AUGUST2025_K562_FA_Blank_S1-H11_1_2050.d	Formic acid	0	0	0	10731221357	156402498453	0	0	0	0	0	0	0	0	2.78337	0	0	0	0
D:\Data\2025\Ben\August\K562_FAvsAA\13AUGUST2025_K562_FA_Blank_S1-H2_1_2081.d	Formic acid	0	0	0	9527303056	135822647793	0	0	0	0	0	0	0	0	1.49472	0	0	0	0
D:\Data\2025\Ben\August\K562_FAvsAA\13AUGUST2025_K562_FA_Blank_S1-H3_1_2083.d	Formic acid	0	0	0	9294882002	133447337424	0	0	0	0	0	0	0	0	1.08332	0	0	0	0
D:\Data\2025\Ben\August\K562_FAvsAA\13AUGUST2025_K562_FA_Blank_S1-H4_1_2067.d	Formic acid	0	0	0	11219944839	168171564000	0	0	0	0	0	0	0	0	1.00997	0	0	0	0
D:\Data\2025\Ben\August\K562_FAvsAA\13AUGUST2025_K562_FA_Blank_S1-H5_1_2070.d	Formic acid	0	0	0	9615331884	144908391270	0	0	0	0	0	0	0	0	1.26122	0	0	0	0
D:\Data\2025\Ben\August\K562_FAvsAA\13AUGUST2025_K562_FA_Blank_S1-H6_1_2079.d	Formic acid	0	0	0	9909060727	137439461154	0	0	0	0	0	0	0	0	1.5818	0	0	0	0
D:\Data\2025\Ben\August\K562_FAvsAA\13AUGUST2025_K562_FA_Blank_S1-H7_1_2060.d	Formic acid	0	0	0	11003604516	142849457373	0	0	0	0	0	0	0	0	1.2132	0	0	0	0
D:\Data\2025\Ben\August\K562_FAvsAA\13AUGUST2025_K562_FA_Blank_S1-H8_1_2069.d	Formic acid	0	0	0	10031549072	148926943128	0	0	0	0	0	0	0	0	1.58693	0	0	0	0
D:\Data\2025\Ben\August\K562_FAvsAA\13AUGUST2025_K562_FA_Blank_S1-H9_1_2075.d	Formic acid	0	0	0	9644663518	139230522840	0	0	0	0	0	0	0	0	1.39895	0	0	0	0
D:\Data\2025\Ben\August\K562_FAvsAA\14AUGUST2025_K562_FA_100pg_S2-D1_1_2126.d	Formic acid	7003	1487	30014000	8906818684	129905061606	2.201	0.035	5.23251	3.1415	6.59766	3.90795	0	0	0.135999	11.819	2.198	0.078	6515
D:\Data\2025\Ben\August\K562_FAvsAA\14AUGUST2025_K562_FA_100pg_S2-D10_1_2137.d	Formic acid	6922	1578	27490300	9635901933	145392001632	2.247	0.035	4.85153	3.60196	6.13876	4.36997	0	0	0.137794	12.015	2.209	0.084	6404
D:\Data\2025\Ben\August\K562_FAvsAA\14AUGUST2025_K562_FA_100pg_S2-D11_1_2121.d	Formic acid	7677	1601	32272400	9274190437	138604999824	2.204	0.035	5.01327	2.98545	6.09272	3.98998	0	0	0.120594	11.906	2.208	0.083	7135
D:\Data\2025\Ben\August\K562_FAvsAA\14AUGUST2025_K562_FA_100pg_S2-D12_1_2114.d	Formic acid	7378	1651	30391300	8898118381	131121329535	2.22	0.035	4.85673	2.68541	6.16895	3.68895	0	0	0.127589	11.863	2.195	0.079	6857
D:\Data\2025\Ben\August\K562_FAvsAA\14AUGUST2025_K562_FA_100pg_S2-D2_1_2136.d	Formic acid	7307	1578	29740800	9848894740	149398933200	2.307	0.036	4.70377	3.43017	6.48528	4.52291	0	0	0.161052	11.701	2.183	0.083	6794
D:\Data\2025\Ben\August\K562_FAvsAA\14AUGUST2025_K562_FA_100pg_S2-D3_1_2097.d	Formic acid	8036	1750	36829300	9741301073	147985419672	2.283	0.036	4.81636	3.50756	5.61163	3.93915	0	0	0.142324	11.893	2.201	0.084	7403
D:\Data\2025\Ben\August\K562_FAvsAA\14AUGUST2025_K562_FA_100pg_S2-D4_1_2109.d	Formic acid	7078	1596	32323400	9644708683	145659142650	2.281	0.036	4.84472	2.94431	5.99372	3.86625	0	0	0.141645	11.811	2.208	0.088	6580
D:\Data\2025\Ben\August\K562_FAvsAA\14AUGUST2025_K562_FA_100pg_S2-D5_1_2122.d	Formic acid	8417	1760	36637400	9789742191	142322300826	2.241	0.035	4.93665	2.90164	6.10004	3.58436	0	0	0.109313	11.98	2.211	0.084	7734
D:\Data\2025\Ben\August\K562_FAvsAA\14AUGUST2025_K562_FA_100pg_S2-D6_1_2125.d	Formic acid	7462	1681	29067200	8733846866	128104460892	2.219	0.036	5.05671	2.95397	6.33349	4.21505	0	0	0.135943	11.807	2.194	0.081	6879
D:\Data\2025\Ben\August\K562_FAvsAA\14AUGUST2025_K562_FA_100pg_S2-D7_1_2117.d	Formic acid	7752	1592	31556900	9341113276	136764477630	2.262	0.036	4.88284	3.17214	6.03554	3.70772	0	0	0.129982	11.866	2.195	0.083	7136
D:\Data\2025\Ben\August\K562_FAvsAA\14AUGUST2025_K562_FA_100pg_S2-D8_1_2110.d	Formic acid	4076	1029	24367900	11148113289	201894458895	2.411	0.038	4.27933	2.89331	5.71338	3.09903	0	0	0.137493	11.692	2.182	0.08	3821
D:\Data\2025\Ben\August\K562_FAvsAA\14AUGUST2025_K562_FA_100pg_S2-D9_1_2127.d	Formic acid	7315	1568	32206400	9611308882	135943541220	2.291	0.037	4.97028	2.84301	6.18901	3.94221	0	0	0.13784	11.838	2.193	0.08	6803
		7201.92	1572.58	31074775	9.54784e+09	1.44425e+11
D:\Data\2025\Ben\August\K562_FAvsAA\14AUGUST2025_K562_FA_200pg_S2-F1_1_2101.d	Formic acid	31237	4597	632560000	13415359776	371366280600	2.598	0.041	3.79384	2.50069	4.72945	3.02435	0	0	0.194874	12.734	2.301	0.131	27012
D:\Data\2025\Ben\August\K562_FAvsAA\14AUGUST2025_K562_FA_200pg_S2-F10_1_2119.d	Formic acid	31991	4624	609794000	13267243708	372639178002	2.559	0.041	4.11052	2.25082	5.29143	2.44434	0	0	0.153758	12.836	2.301	0.129	27490
D:\Data\2025\Ben\August\K562_FAvsAA\14AUGUST2025_K562_FA_200pg_S2-F11_1_2099.d	Formic acid	30879	4529	598364000	13510039927	377699848596	2.483	0.041	3.17344	2.82594	4.26102	2.41765	0	0	0.161938	12.721	2.293	0.127	26665
D:\Data\2025\Ben\August\K562_FAvsAA\14AUGUST2025_K562_FA_200pg_S2-F12_1_2104.d	Formic acid	31226	4574	638292000	13798407110	384986322912	2.588	0.041	3.8556	2.39251	5.13415	2.49577	0	0	0.191193	12.773	2.298	0.129	26911
D:\Data\2025\Ben\August\K562_FAvsAA\14AUGUST2025_K562_FA_200pg_S2-F2_1_2118.d	Formic acid	31802	4538	596049000	13605346980	384654188352	2.466	0.039	3.80958	2.2886	5.27324	2.43121	0	0	0.164465	12.776	2.292	0.125	27267
D:\Data\2025\Ben\August\K562_FAvsAA\14AUGUST2025_K562_FA_200pg_S2-F3_1_2107.d	Formic acid	29144	4387	539395000	13445469005	388139614797	2.497	0.043	3.26599	2.52931	4.70119	2.48282	0	0	0.220678	12.642	2.281	0.129	24981
D:\Data\2025\Ben\August\K562_FAvsAA\14AUGUST2025_K562_FA_200pg_S2-F4_1_2095.d	Formic acid	31720	4580	612331000	13379071644	384104294010	2.456	0.04	3.23838	2.66684	4.40162	2.88018	0	0	0.156613	12.825	2.297	0.126	26935
D:\Data\2025\Ben\August\K562_FAvsAA\14AUGUST2025_K562_FA_200pg_S2-F5_1_2120.d	Formic acid	30227	4536	605679000	12925266539	366591365850	2.548	0.043	4.17289	2.81243	5.22724	2.55923	0	0	0.160569	12.829	2.306	0.135	25904
D:\Data\2025\Ben\August\K562_FAvsAA\14AUGUST2025_K562_FA_200pg_S2-F6_1_2129.d	Formic acid	30555	4353	519315000	12068120919	312527456184	2.45	0.04	4.31682	2.57717	5.42034	2.7097	0	0	0.152639	12.816	2.303	0.121	26124
D:\Data\2025\Ben\August\K562_FAvsAA\14AUGUST2025_K562_FA_200pg_S2-F7_1_2091.d	Formic acid	30314	4592	627531000	13412455106	386028494532	2.614	0.044	3.68295	2.94602	4.75186	2.52349	0	0	0.185342	12.772	2.295	0.134	26078
D:\Data\2025\Ben\August\K562_FAvsAA\14AUGUST2025_K562_FA_200pg_S2-F8_1_2094.d	Formic acid	30030	4528	571693000	13681791096	370910000424	2.488	0.042	3.25187	2.79376	4.26102	3.15986	0	0	0.181527	12.792	2.301	0.133	25728
D:\Data\2025\Ben\August\K562_FAvsAA\14AUGUST2025_K562_FA_200pg_S2-F9_1_2128.d	Formic acid	31569	4619	602856000	13167448198	372676061592	2.532	0.04	4.25985	2.5575	5.38425	2.4045	0	0	0.185468	12.828	2.301	0.13	26985
D:\Data\2025\Ben\August\K562_FAvsAA\14AUGUST2025_K562_FA_20pg_S2-B1_1_2102.d	Formic acid	1728	616	4039140	8874381455	121489969464	2.025	0.032	5.11402	3.19114	6.37114	4.56974	0	0	0.164119	11.635	2.137	0.056	1621
D:\Data\2025\Ben\August\K562_FAvsAA\14AUGUST2025_K562_FA_20pg_S2-B10_1_2106.d	Formic acid	1709	519	4110260	9065379503	127293381858	2.131	0.034	5.17638	4.16152	6.39022	4.7977	0	0	0.17376	11.528	2.132	0.057	1605
D:\Data\2025\Ben\August\K562_FAvsAA\14AUGUST2025_K562_FA_20pg_S2-B11_1_2133.d	Formic acid	1872	522	4322400	10028527791	153115384896	2.192	0.035	4.26027	2.89383	6.15422	4.30987	0	0	0.149421	11.356	2.105	0.052	1760
D:\Data\2025\Ben\August\K562_FAvsAA\14AUGUST2025_K562_FA_20pg_S2-B12_1_2135.d	Formic acid	1807	484	4178570	10570032763	149510346144	2.209	0.035	4.72516	3.44211	6.79919	4.88384	0	0	0.16809	11.383	2.11	0.048	1708
D:\Data\2025\Ben\August\K562_FAvsAA\14AUGUST2025_K562_FA_20pg_S2-B2_1_2100.d	Formic acid	1676	474	3785580	8774212091	124608987645	2.018	0.033	5.34608	4.30125	6.25534	3.95521	0	0	0.133874	11.589	2.146	0.054	1577
D:\Data\2025\Ben\August\K562_FAvsAA\14AUGUST2025_K562_FA_20pg_S2-B3_1_2123.d	Formic acid	1899	561	4065410	8883645328	124675381332	2.123	0.033	5.69209	3.39489	6.5274	4.74153	0	0	0.118117	11.49	2.13	0.058	1796
D:\Data\2025\Ben\August\K562_FAvsAA\14AUGUST2025_K562_FA_20pg_S2-B4_1_2132.d	Formic acid	1661	531	7087150	13506706821	205624395198	2.512	0.04	4.42014	3.2959	5.79062	4.07505	0	0	0.1772	11.915	2.152	0.061	1571
D:\Data\2025\Ben\August\K562_FAvsAA\14AUGUST2025_K562_FA_20pg_S2-B5_1_2093.d	Formic acid	1737	549	3923120	9323769653	132834020784	2.006	0.032	4.33103	3.56652	6.42143	4.52811	0	0	0.140897	11.412	2.109	0.052	1636
D:\Data\2025\Ben\August\K562_FAvsAA\14AUGUST2025_K562_FA_20pg_S2-B6_1_2108.d	Formic acid	1848	547	4286560	8898147738	123648279888	2.006	0.032	4.72237	3.38065	6.34446	4.29658	0	0	0.142593	11.665	2.152	0.056	1733
D:\Data\2025\Ben\August\K562_FAvsAA\14AUGUST2025_K562_FA_20pg_S2-B7_1_2096.d	Formic acid	2117	613	5214520	9431619437	130327643361	2.157	0.034	4.40003	3.41989	6.2149	4.44639	0	0	0.142785	11.873	2.163	0.061	1969
D:\Data\2025\Ben\August\K562_FAvsAA\14AUGUST2025_K562_FA_20pg_S2-B8_1_2105.d	Formic acid	1862	573	4339340	9392974631	131351865048	2.011	0.032	4.97714	2.64624	6.68921	4.35302	0	0	0.139944	11.648	2.146	0.053	1750
D:\Data\2025\Ben\August\K562_FAvsAA\14AUGUST2025_K562_FA_20pg_S2-B9_1_2134.d	Formic acid	1603	545	4282180	10332008689	156046631016	2.237	0.035	5.22406	3.22985	6.18855	3.99255	0	0	0.177414	11.254	2.094	0.045	1531
D:\Data\2025\Ben\August\K562_FAvsAA\14AUGUST2025_K562_FA_Blank_S2-H1_1_2113.d	Formic acid	0	0	0	8410186378	110964880059	0	0	0	0	0	0	0	0	0.805619	0	0	0	0
D:\Data\2025\Ben\August\K562_FAvsAA\14AUGUST2025_K562_FA_Blank_S2-H10_1_2130.d	Formic acid	0	0	0	8329275764	107718807102	0	0	2.93216	1.9922	4.43325	2.63439	0	0	0.0491498	0	0	0	0
D:\Data\2025\Ben\August\K562_FAvsAA\14AUGUST2025_K562_FA_Blank_S2-H2_1_2115.d	Formic acid	0	0	0	8284683887	109470250803	0	0	0	0	0	0	0	0	0.715992	0	0	0	0
D:\Data\2025\Ben\August\K562_FAvsAA\14AUGUST2025_K562_FA_Blank_S2-H3_1_2116.d	Formic acid	0	0	0	8542465875	111035170563	0	0	0	0	0	0	0	0	1.11789	0	0	0	0
D:\Data\2025\Ben\August\K562_FAvsAA\14AUGUST2025_K562_FA_Blank_S2-H4_1_2124.d	Formic acid	0	0	0	8311442692	107894708640	0	0	0	0	0	0	0	0	1.1754	0	0	0	0
D:\Data\2025\Ben\August\K562_FAvsAA\14AUGUST2025_K562_FA_Blank_S2-H5_1_2098.d	Formic acid	0	0	0	9334116238	131345965185	0	0	0	0	0	0	0	0	1.28659	0	0	0	0
D:\Data\2025\Ben\August\K562_FAvsAA\14AUGUST2025_K562_FA_Blank_S2-H6_1_2112.d	Formic acid	0	0	0	7617444893	104293016838	0	0	0	0	0	0	0	0	1.44579	0	0	0	0
D:\Data\2025\Ben\August\K562_FAvsAA\14AUGUST2025_K562_FA_Blank_S2-H7_1_2103.d	Formic acid	0	0	0	11401301815	100391005272	0	0	0	0	0	0	0	0	0.7555	0	0	0	0
D:\Data\2025\Ben\August\K562_FAvsAA\14AUGUST2025_K562_FA_Blank_S2-H8_1_2092.d	Formic acid	0	0	0	8802972561	121808420220	0	0	0	0	0	0	0	0	0.0756056	0	0	0	0
D:\Data\2025\Ben\August\K562_FAvsAA\14AUGUST2025_K562_FA_Blank_S2-H9_1_2111.d	Formic acid	0	0	0	8525032273	112586902836	0	0	0	0	0	0	0	0	0.754902	0	0	0	0

## Sheet: S2
FileName	Modifier	Ramp time	Concentration	Precursors	ModifiedSequences	Peptides	ProteinGroups	Proteins
Acetic_100ms_1ng_300nLmin__E4_1_1990.htrms	Acetic acid	100 ms	1 ng	31105	29469	27486	3112	3191
Acetic_100ms_1ng_300nLmin__E4_1_1991.htrms	Acetic acid	100 ms	1 ng	31057	29456	27410	3116	3199
Acetic_100ms_1ng_300nLmin__E4_1_1992.htrms	Acetic acid	100 ms	1 ng	31247	29627	27522	3113	3195
FA_1ng_on_column_300nLmin__E1_1_1941.htrms	Formic acid	166 ms	1 ng	28666	27335	25740	3114	3198
FA_1ng_on_column_300nLmin__E2_1_1944.htrms	Formic acid	166 ms	1 ng	28830	27457	25891	3109	3186
FA_1ng_on_column_300nLmin__E2_1_1945.htrms	Formic acid	166 ms	1 ng	29403	27963	26285	3112	3192
FA_1ng_on_column_300nLmin__E2_1_1946.htrms	Formic acid	166 ms	1 ng	30330	28786	26837	3122	3202
FA_1ng_on_column_300nLmin__E2_1_1947.htrms	Formic acid	166 ms	1 ng	30692	29097	26975	3111	3191
Acetic_100ms_100pg_300nLmin__C11_1_1975.htrms	Acetic acid	100 ms	100 pg	16604	16002	15347	2630	2688
Acetic_100ms_100pg_300nLmin__C11_1_1976.htrms	Acetic acid	100 ms	100 pg	16594	15979	15301	2598	2651
Acetic_100ms_100pg_300nLmin__C12_1_1981.htrms	Acetic acid	100 ms	100 pg	18679	17899	17725	2788	2848
Acetic_100ms_100pg_300nLmin__D1_1_1982.htrms	Acetic acid	100 ms	100 pg	19828	19000	18379	2814	2874
Acetic_100pg_on_column_300nLmin__C7_1_1955.htrms	Acetic acid	166 ms	100 pg	18037	17467	16552	2746	2808
Acetic_100pg_on_column_300nLmin__C8_1_1956.htrms	Acetic acid	166 ms	100 pg	17958	17404	16629	2754	2813
Acetic_100pg_on_column_300nLmin__C8_1_1957.htrms	Acetic acid	166 ms	100 pg	18767	18166	17311	2793	2858
Acetic_100pg_on_column_300nLmin__C8_1_1958.htrms	Acetic acid	166 ms	100 pg	18416	17794	16941	2745	2802
Acetic_100pg_on_column_300nLmin__C8_1_1959.htrms	Acetic acid	166 ms	100 pg	18453	17851	16917	2784	2851
FA_100pg_on_column_300nLmin__C3_1_1930.htrms	Formic acid	166 ms	100 pg	12218	11920	11497	2332	2379
FA_100pg_on_column_300nLmin__C3_1_1931.htrms	Formic acid	166 ms	100 pg	12900	12570	12099	2416	2469
FA_100pg_on_column_300nLmin__C3_1_1932.htrms	Formic acid	166 ms	100 pg	14107	13761	13207	2502	2550
FA_100pg_on_column_300nLmin__C3_1_1933.htrms	Formic acid	166 ms	100 pg	14015	13669	13104	2480	2538
FA_100pg_on_column_300nLmin__C3_1_1934.htrms	Formic acid	166 ms	100 pg	13430	13059	12519	2465	2521
Acetic_100ms_20pg_300nLmin__A5_1_1986.htrms	Acetic acid	100 ms	20 pg	7997	7805	7653	1768	1812
Acetic_100ms_20pg_300nLmin__A6_1_1987.htrms	Acetic acid	100 ms	20 pg	7958	7748	7481	1752	1803
Acetic_100ms_20pg_300nLmin__A7_1_1988.htrms	Acetic acid	100 ms	20 pg	9680	9423	9078	1973	2015
Acetic_100ms_20pg_300nLmin__A8_1_1989.htrms	Acetic acid	100 ms	20 pg	7095	6941	6702	1663	1706
Acetic_20pg_on_column_300nLmin__A3_1_1960.htrms	Acetic acid	166 ms	20 pg	9626	9372	9034	2013	2053
Acetic_20pg_on_column_300nLmin__A3_1_1961.htrms	Acetic acid	166 ms	20 pg	8884	8662	8350	1915	1957
Acetic_20pg_on_column_300nLmin__A3_1_1962.htrms	Acetic acid	166 ms	20 pg	9917	9657	9301	2066	2103
FA_20pg_on_column_300nLmin__A1_1_1922.htrms	Formic acid	166 ms	20 pg	5128	5010	4896	1400	1436
FA_20pg_on_column_300nLmin__A2_1_1923.htrms	Formic acid	166 ms	20 pg	5584	5446	5296	1439	1476
FA_20pg_on_column_300nLmin__A2_1_1924.htrms	Formic acid	166 ms	20 pg	4725	4649	4559	1380	1414
Acetic_100ms_200pg_300nLmin__C11_1_1977.htrms	Acetic acid	100 ms	200 pg	23015	22062	20705	2948	3018
Acetic_100ms_200pg_300nLmin__C11_1_1978.htrms	Acetic acid	100 ms	200 pg	24469	23365	21790	2992	3071
Acetic_100ms_200pg_300nLmin__C12_1_1979.htrms	Acetic acid	100 ms	200 pg	24823	23576	23241	3049	3125
Acetic_100ms_200pg_300nLmin__C12_1_1980.htrms	Acetic acid	100 ms	200 pg	25079	23829	23561	3054	3130
Acetic_200pg_on_column_300nLmin__C6_1_1950.htrms	Acetic acid	166 ms	200 pg	17611	17063	16299	2730	2796
Acetic_200pg_on_column_300nLmin__C6_1_1951.htrms	Acetic acid	166 ms	200 pg	23091	22258	20925	3002	3076
Acetic_200pg_on_column_300nLmin__C6_1_1952.htrms	Acetic acid	166 ms	200 pg	24007	23112	21594	3022	3097
Acetic_200pg_on_column_300nLmin__C7_1_1953.htrms	Acetic acid	166 ms	200 pg	23680	22769	21389	3002	3077
Acetic_200pg_on_column_300nLmin__C7_1_1954.htrms	Acetic acid	166 ms	200 pg	24316	23388	21916	3021	3094
FA_200pg_on_column_300nLmin__C1_1_1925.htrms	Formic acid	166 ms	200 pg	17421	16940	16168	2757	2811
FA_200pg_on_column_300nLmin__C1_1_1926.htrms	Formic acid	166 ms	200 pg	18268	17757	16938	2827	2893
FA_200pg_on_column_300nLmin__C2_1_1927.htrms	Formic acid	166 ms	200 pg	18675	18180	17298	2834	2901
FA_200pg_on_column_300nLmin__C2_1_1928.htrms	Formic acid	166 ms	200 pg	19723	19168	18164	2862	2932
FA_200pg_on_column_300nLmin__C2_1_1929.htrms	Formic acid	166 ms	200 pg	19511	18957	17977	2890	2953
200pg_K562_formic_7_26_2023_D3_1_2027.d	Formic acid	166 ms	200 pg	23145	22158	21363	2954	3029
Acetic_100ms_400pg_300nLmin__D1_1_1983.htrms	Acetic acid	100 ms	400 pg	27127	25744	24778	3059	3141
Acetic_100ms_400pg_300nLmin__D2_1_1984.htrms	Acetic acid	100 ms	400 pg	30391	28842	26718	3089	3173
Acetic_100ms_400pg_300nLmin__D2_1_1985.htrms	Acetic acid	100 ms	400 pg	30778	29192	26980	3100	3180
Acetic_Blank_100ms_300nLmin__A1_1_1974.htrms	Acetic acid	166 ms	400 pg	28	28	27	27	32
FA_400pg_on_column_300nLmin__C4_1_1935.htrms	Formic acid	166 ms	400 pg	25653	24733	23151	3079	3159
FA_400pg_on_column_300nLmin__C4_1_1936.htrms	Formic acid	166 ms	400 pg	26092	25098	23491	3070	3157
FA_400pg_on_column_300nLmin__C5_1_1937.htrms	Formic acid	166 ms	400 pg	26744	25672	23992	3075	3153
FA_400pg_on_column_300nLmin__C5_1_1938.htrms	Formic acid	166 ms	400 pg	27101	26010	24284	3094	3174
Acetic_noInject_on_column_300nLmin__A1_1_1948.htrms	Acetic acid	166 ms	Blank	108	103	96	78	90
Acetic_noInject_on_column_300nLmin__A1_1_1949.htrms	Acetic acid	166 ms	Blank	119	116	109	84	98
FA_noInject_on_column_300nLmin__A1_1_1939.htrms	Formic acid	166 ms	Blank	162	155	144	97	110
FA_noInject_on_column_300nLmin__A1_1_1940.htrms	Formic acid	166 ms	Blank	0	0	0	0	0
FA_noInject_on_column_300nLmin__A1_1_1942.htrms	Formic acid	166 ms	Blank	490	449	420	287	303
FA_noInject_on_column_300nLmin__A1_1_1943.htrms	Formic acid	166 ms	Blank	191	182	170	114	130

## Sheet: S3
FileName	Modifier	Ramp time	Precursors	ModifiedSequences	Peptides	ProteinGroups	Proteins
H358_30min_diaPASEF_AC__A11_1_3199.htrms	Acetic acid	166ms	6154	5666	5403	869	919
H358_30min_diaPASEF_AC__A11_1_3204.htrms	Acetic acid	166ms	818	746	708	159	180
H358_30min_diaPASEF_AC__A12_1_3185.htrms	Acetic acid	166ms	6098	5637	5384	877	926
H358_30min_diaPASEF_AC__A12_1_3205.htrms	Acetic acid	166ms	5906	5436	5205	843	890
H358_30min_diaPASEF_AC__B11_1_3186.htrms	Acetic acid	166ms	6260	5773	5504	883	934
H358_30min_diaPASEF_AC__B11_1_3206.htrms	Acetic acid	166ms	6173	5681	5386	870	919
H358_30min_diaPASEF_AC__B12_1_3187.htrms	Acetic acid	166ms	6314	5822	5611	885	937
H358_30min_diaPASEF_AC__C11_1_3188.htrms	Acetic acid	166ms	5621	5169	4954	848	894
H358_30min_diaPASEF_AC__C12_1_3189.htrms	Acetic acid	166ms	6024	5547	5331	869	921
H358_30min_diaPASEF_AC__D11_1_3190.htrms	Acetic acid	166ms	5857	5383	5155	865	915
H358_30min_diaPASEF_AC__D12_1_3191.htrms	Acetic acid	166ms	6089	5604	5392	863	914
H358_30min_diaPASEF_AC__E11_1_3192.htrms	Acetic acid	166ms	5951	5462	5253	859	911
H358_30min_diaPASEF_AC__E12_1_3193.htrms	Acetic acid	166ms	6440	5917	5648	889	938
H358_30min_diaPASEF_AC__F11_1_3194.htrms	Acetic acid	166ms	5358	4944	4844	832	880
H358_30min_diaPASEF_AC__F12_1_3195.htrms	Acetic acid	166ms	6244	5745	5496	883	935
H358_30min_diaPASEF_AC__G11_1_3196.htrms	Acetic acid	166ms	5712	5258	5081	853	904
H358_30min_diaPASEF_AC__G12_1_3197.htrms	Acetic acid	166ms	5388	4953	4757	813	859
H358_30min_diaPASEF_AC__H11_1_3198.htrms	Acetic acid	166ms	6013	5522	5322	863	913
H358_30min_diaPASEF_AC__H12_1_3184.htrms	Acetic acid	166ms	6310	5784	5593	873	924
H358_30min_diaPASEF_FA__A11_1_3209.htrms	Formic acid	166ms	5134	4770	4710	853	902
H358_30min_diaPASEF_FA__A12_1_3210.htrms	Formic acid	166ms	5217	4857	4692	850	903
H358_30min_diaPASEF_FA__B11_1_3211.htrms	Formic acid	166ms	4852	4522	4472	826	872
H358_30min_diaPASEF_FA__B12_1_3212.htrms	Formic acid	166ms	5703	5289	5140	864	915
H358_30min_diaPASEF_FA__C11_1_3213.htrms	Formic acid	166ms	5803	5315	5234	872	920
H358_30min_diaPASEF_FA__C12_1_3214.htrms	Formic acid	166ms	5827	5409	5224	886	935
H358_30min_diaPASEF_FA__D11_1_3215.htrms	Formic acid	166ms	4973	4631	4579	837	884
H358_30min_diaPASEF_FA__D12_1_3216.htrms	Formic acid	166ms	4030	3744	3685	755	796
H358_30min_diaPASEF_FA__E11_1_3217.htrms	Formic acid	166ms	5218	4851	4789	849	896
H358_30min_diaPASEF_FA__E12_1_3218.htrms	Formic acid	166ms	5775	5347	5253	879	930
H358_30min_diaPASEF_FA__F11_1_3219.htrms	Formic acid	166ms	5068	4709	4656	853	901
H358_30min_diaPASEF_FA__F12_1_3220.htrms	Formic acid	166ms	5287	4911	4847	849	898
H358_30min_diaPASEF_FA__G11_1_3221.htrms	Formic acid	166ms	4989	4627	4565	831	879
H358_30min_diaPASEF_FA__G12_1_3222.htrms	Formic acid	166ms	3280	3055	3013	671	713
H358_30min_diaPASEF_FA__H11_1_3223.htrms	Formic acid	166ms	5346	4956	4890	862	909
H358_30min_diaPASEF_FA__H12_1_3224.htrms	Formic acid	166ms	5858	5421	5227	875	930
H358_30min_diaPASEF_AC_Blank1_H10_1_3202.htrms	Acetic acid	166ms	666	646	627	232	261
H358_30min_diaPASEF_AC_Blank1_H8_1_3200.htrms	Acetic acid	166ms	656	631	606	222	247
H358_30min_diaPASEF_AC_Blank1_H9_1_3201.htrms	Acetic acid	166ms	353	346	338	129	152
H358_30min_diaPASEF_AC_Blank__A10_1_3183.htrms	Acetic acid	166ms	13	13	13	8	8
H358_30min_diaPASEF_AC_Blank__A8_1_3181.htrms	Acetic acid	166ms	165	155	151	72	81
H358_30min_diaPASEF_AC_Blank__A9_1_3182.htrms	Acetic acid	166ms	254	243	237	96	115
H358_30min_diaPASEF_FA_Blank1_H10_1_3180.htrms	Formic acid	166ms	4	4	4	4	4
H358_30min_diaPASEF_FA_Blank1_H8_1_3178.htrms	Formic acid	166ms	0	0	0	0	0
H358_30min_diaPASEF_FA_Blank1_H8_1_3225.htrms	Formic acid	166ms	350	340	332	150	172
H358_30min_diaPASEF_FA_Blank1_H9_1_3179.htrms	Formic acid	166ms	3	3	3	3	3
H358_30min_diaPASEF_FA_Blank1_H9_1_3226.htrms	Formic acid	166ms	727	707	694	238	268
H358_30min_diaPASEF_FA_Blank__A8_1_3207.htrms	Formic acid	166ms	626	607	594	189	214
H358_30min_diaPASEF_FA_Blank__A9_1_3208.htrms	Formic acid	166ms	631	603	590	191	218
H358_Acetic_6x3_100ms__A11_1_3273.htrms	Acetic acid	100ms	4239	3869	3804	724	771
H358_Acetic_6x3_100ms__A12_1_3274.htrms	Acetic acid	100ms	4448	4093	4010	744	791
H358_Acetic_6x3_100ms__B11_1_3275.htrms	Acetic acid	100ms	456	420	398	181	197
H358_Acetic_6x3_100ms__B12_1_3276.htrms	Acetic acid	100ms	3041	2843	2784	603	638
H358_Acetic_6x3_100ms__C11_1_3277.htrms	Acetic acid	100ms	3161	2982	2934	639	679
H358_Acetic_6x3_100ms__C12_1_3278.htrms	Acetic acid	100ms	5117	4699	4578	795	844
H358_Acetic_6x3_100ms__D11_1_3279.htrms	Acetic acid	100ms	3909	3659	3617	736	778
H358_Acetic_6x3_100ms__D12_1_3280.htrms	Acetic acid	100ms	3406	3207	3157	680	719
H358_Acetic_6x3_100ms__E11_1_3281.htrms	Acetic acid	100ms	4277	3990	3898	770	817
H358_Acetic_6x3_100ms__E12_1_3282.htrms	Acetic acid	100ms	4727	4398	4348	805	854
H358_Acetic_6x3_100ms__F11_1_3283.htrms	Acetic acid	100ms	4549	4250	4207	787	835
H358_Acetic_6x3_100ms__F12_1_3284.htrms	Acetic acid	100ms	4717	4341	4270	775	820
H358_Acetic_6x3_100ms__G11_1_3285.htrms	Acetic acid	100ms	581	532	514	160	181
H358_Acetic_6x3_100ms__G12_1_3286.htrms	Acetic acid	100ms	4670	4362	4299	794	838
H358_Acetic_6x3_100ms__H11_1_3287.htrms	Acetic acid	100ms	4944	4588	4466	803	850
H358_Acetic_6x3_100ms__H12_1_3288.htrms	Acetic acid	100ms	4752	4435	4310	777	822
H358_Acetic_6x3_100ms_Blank_A8_1_3289.htrms	Acetic acid	100ms	208	204	197	91	107
H358_Acetic_6x3_100ms_Blank_A9_1_3271.htrms	Acetic acid	100ms	17	17	17	11	11
H358_Acetic_6x3_100ms_Blank_A10_1_3272.htrms	Acetic acid	100ms	533	512	499	188	213
H358_FA_6x3_100ms__A11_1_3310.htrms	Formic acid	100ms	188	183	181	73	87
H358_FA_6x3_100ms__A12_1_3311.htrms	Formic acid	100ms	4144	3951	3861	751	795
H358_FA_6x3_100ms__B11_1_3312.htrms	Formic acid	100ms	2174	2045	1998	532	569
H358_FA_6x3_100ms__B12_1_3313.htrms	Formic acid	100ms	5226	4911	4757	824	872
H358_FA_6x3_100ms__C11_1_3314.htrms	Formic acid	100ms	3533	3358	3303	721	764
H358_FA_6x3_100ms__C12_1_3315.htrms	Formic acid	100ms	3778	3651	3616	745	785
H358_FA_6x3_100ms__D11_1_3316.htrms	Formic acid	100ms	385	367	359	119	138
H358_FA_6x3_100ms__D12_1_3317.htrms	Formic acid	100ms	3427	3288	3262	709	749
H358_FA_6x3_100ms__E11_1_3318.htrms	Formic acid	100ms	268	260	255	72	85
H358_FA_6x3_100ms__E12_1_3319.htrms	Formic acid	100ms	3954	3779	3750	744	784
H358_FA_6x3_100ms__F11_1_3320.htrms	Formic acid	100ms	3683	3508	3456	730	773
H358_FA_6x3_100ms__F12_1_3321.htrms	Formic acid	100ms	4480	4277	4208	784	828
H358_FA_6x3_100ms__G11_1_3322.htrms	Formic acid	100ms	309	298	295	95	114
H358_FA_6x3_100ms__G12_1_3323.htrms	Formic acid	100ms	3839	3594	3475	692	730
H358_FA_6x3_100ms__H11_1_3324.htrms	Formic acid	100ms	2505	2399	2315	572	607
H358_FA_6x3_100ms__H12_1_3325.htrms	Formic acid	100ms	3562	3395	3328	703	744
H358_FA_6x3_100ms_Blank_A8_1_3309.htrms	Formic acid	100ms	290	275	253	104	123
H358_FA_6x3_100ms_Blank_A9_1_3326.htrms	Formic acid	100ms	57	56	56	25	38
H358_FA_6x3_100ms_Blank_A10_1_3327.htrms	Formic acid	100ms	12	12	12	8	9
0203_formic_acid_166msx3_A11_1_2021.htrms	Formic acid	166ms	36	36	36	15	17
0203_formic_acid_166msx3_B12_1_2024.d	Formic acid	166ms	1241	1232	1225	500	519
0203_formic_acid_166msx3_A12_1_2022.d	Formic acid	166ms	1014	1003	995	449	465
0203_formic_acid_166msx3_B11_1_2023.d	Formic acid	166ms	375	372	369	200	209
0203_acetic_acid_166msx3_C11_1_2028.d	Acetic acid	166ms	3024	2982	2974	1013	1037
0203_acetic_acid_166msx3_C12_1_2029.d	Acetic acid	166ms	1921	1892	1885	710	730
0203_acetic_acid_166msx3_D11_1_2030.d	Acetic acid	166ms	1484	1464	1455	593	612
0203_acetic_acid_166msx3_D12_1_2031.d	Acetic acid	166ms	2965	2925	2915	1036	1061
0203_acetic_acid_166msx3_E11_1_2032.d	Acetic acid	166ms	50	48	48	22	26
0203_acetic_acid_166msx3_E12_1_2033.d	Acetic acid	166ms	3046	3012	2984	971	992
0203_Acetic_100ms_F11_1_2034.d	Acetic acid	100ms	33	33	32	14	16
0203_Acetic_100ms_F12_1_2035.d	Acetic acid	100ms	3866	3796	3781	1098	1125
0203_Acetic_100ms_G11_1_2036.d	Acetic acid	100ms	2752	2708	2701	876	899
0203_Acetic_100ms_G12_1_2037.d	Acetic acid	100ms	1423	1408	1400	520	540
0203_Acetic_100ms_H12_1_2039.d	Acetic acid	100ms	0	0	0	0	0
0203_Acetic_100ms_H11_1_2038.d	Acetic acid	100ms	2172	2144	2132	770	793
0203_Acetic_100ms_F11_1_2034.d	Acetic acid	100ms	33	33	32	14	16
0203_Acetic_100ms_F12_1_2035.d	Acetic acid	100ms	3866	3796	3781	1098	1125
0203_Acetic_100ms_G11_1_2036.d	Acetic acid	100ms	2752	2708	2701	876	899
0203_Acetic_100ms_G12_1_2037.d	Acetic acid	100ms	1423	1408	1400	520	540
SW620_acetic_acid_166msx3_H2_1_2010.d	Acetic acid	166ms	65	63	63	32	42
SW620_acetic_acid_166msx3_H3_1_2011.d	Acetic acid	166ms	1878	1845	1841	644	665
SW620_acetic_acid_166msx3_H4_1_2012.d	Acetic acid	166ms	1093	1080	1072	402	421
SW620_acetic_acid_166msx3_H5_1_2013.d	Acetic acid	166ms	955	949	947	392	411
SW620_acetic_acid_166msx3_H6_1_2014.d	Acetic acid	166ms	1872	1841	1828	637	658
SW620_formic_acid_166msx3_H7_1_2015.d	Formic acid	166ms	222	218	216	91	104
SW620_formic_acid_166msx3_H8_1_2016.d	Formic acid	166ms	1235	1223	1219	515	534
SW620_formic_acid_166msx3_H9_1_2017.d	Formic acid	166ms	652	643	641	338	356
SW620_formic_acid_166msx3_H10_1_2018.d	Formic acid	166ms	28	28	28	18	20
SW620_formic_acid_166msx3_H11_1_2019.d	Formic acid	166ms	580	574	567	251	271
SW620_formic_acid_166msx3_H12_1_2020.d	Formic acid	166ms	370	365	362	182	200
